# Supplementary material for: High SOX9 Maintains Glioma Stem Cell Activity through a Regulatory Loop Involving STAT3 and PML
Source: Int J Mol Sci. 2022 Apr 19;23(9):4511. doi: 10.3390/ijms23094511 (PMC9104987; doi:10.3390/ijms23094511)
Supplement: Supplementary file 1 [file ijms-23-04511-s001.zip]

Archive with 1 entries (1 files):
- ijms-1655409-supplementary.pdf
